# Supplementary material for: The relationship between parental support for exercise and depression: The mediating effects of physical exercise and physical self-esteem
Source: PLoS One. 2024 Jun 25;19(6):e0304977. doi: 10.1371/journal.pone.0304977 (PMC11198773; doi:10.1371/journal.pone.0304977)
Supplement: S1 File — (XLSX) [file pone.0304977.s001.xlsx]

## Sheet: Sheet1
ID	Time	Sex	Residence	Age	Height	Parental support	Physical exercise score	Physical self-esteem	Depression
359	184	1	1	19	185	13	0	103	25
361	193	1	2	19	180	35	0	98	25
285	198	1	1	19	181	76	0	78	25
481	152	1	1	21	170	44	0	36	40
510	189	2	1	20	160	39	0	51	48.75
113	139	2	1	18	163	53	0	60	50
360	193	2	2	18	160	43	0	53	51.25
568	202	1	1	21	181	58	0	59	52.5
756	168	1	2	19	177	14	0	46	57.5
755	184	2	2	19	160	14	0	45	57.5
257	198	1	2	19	168	61	0	60	57.5
282	125	1	2	19	183	13	0	30	60
765	172	2	2	19	158	16	0	46	60
739	153	2	2	20	169	15	0	65	61.25
477	168	1	2	19	187	42	0	60	61.25
758	180	1	2	19	178	15	0	60	61.25
727	142	1	1	20	181	34	0	67	62.5
757	172	2	2	18	163	15	0	46	62.5
735	185	1	2	19	180	23	0	50	62.5
505	199	2	1	20	168	47	0	57	62.5
719	221	2	2	20	160	20	0	46	62.5
738	175	1	2	19	172	16	0	46	63.75
615	134	1	2	21	176	41	0	47	68.75
329	148	2	1	18	170	58	0	52	68.75
134	367	2	1	20	160	25	0	31	75
260	387	1	1	19	175	26	0	48	75
653	444	1	1	19	165	26	0	30	75
133	324	2	1	20	160	25	0	30	76.25
599	138	1	1	20	185	46	0	44	77.5
263	426	1	1	19	180	44	0	44	78.75
49	683	1	1	18	165	51	0	49	80
139	480	2	1	19	163	27	0	45	81.25
240	669	2	2	19	165	74	0	54	81.25
445	235	2	1	19	164	38	0	45	82.5
588	238	2	2	21	167	50	0	38	82.5
149	668	2	2	18	165	34	0	51	82.5
169	467	2	1	20	170	41	0	50	83.75
140	493	2	2	18	157	42	0	51	83.75
178	518	2	1	18	174	38	0	45	83.75
639	609	2	2	20	160	61	0	45	83.75
312	638	2	1	19	172	78	0	50	83.75
222	674	2	2	19	163	52	0	47	83.75
221	681	2	1	19	173	56	0	49	83.75
224	707	2	1	19	164	19	0	47	83.75
248	852	1	1	18	187	18	0	37	83.75
365	285	2	2	19	165	78	0	52	85
162	314	2	1	18	158	26	0	30	85
524	341	1	1	19	170	71	0	43	85
730	451	2	2	19	162	22	0	46	85
677	454	2	1	19	164	72	0	49	85
213	609	2	1	18	158	50	0	51	85
612	609	1	2	20	172	20	0	45	85
238	630	2	1	20	163	21	0	50	85
81	643	1	1	18	170	43	0	49	85
771	222	2	2	18	164	21	0	47	86.25
699	286	2	2	20	162	19	0	50	86.25
414	290	2	2	19	174	31	0	59	86.25
605	345	1	2	20	170	14	0	30	86.25
722	359	2	1	19	166	79	0	54	86.25
418	388	2	1	20	160	73	0	32	86.25
456	408	1	2	19	178	34	0	40	86.25
420	410	2	1	19	170	24	0	33	86.25
296	446	2	2	18	158	41	0	51	86.25
299	479	2	1	19	155	52	0	40	86.25
37	510	1	2	18	183	55	0	51	86.25
644	536	1	1	20	178	50	0	42	86.25
176	569	2	2	22	160	36	0	46	86.25
187	753	2	2	19	153	19	0	48	86.25
551	851	2	1	20	163	27	0	45	86.25
540	244	2	1	20	165	78	0	60	87.5
697	247	2	2	20	164	20	0	53	87.5
678	364	2	1	20	165	80	0	51	87.5
232	421	1	1	20	170	69	0	45	87.5
265	472	2	2	20	161	39	0	44	87.5
497	505	2	1	19	160	13	0	45	87.5
179	631	1	1	21	178	28	0	46	87.5
22	648	2	1	19	172	52	0	46	87.5
180	656	2	1	18	154	42	0	52	87.5
438	693	2	1	19	176	29	0	42	87.5
734	699	2	2	19	164	19	0	46	87.5
363	269	1	1	19	180	30	0	56	88.75
627	273	1	1	22	170	27	0	31	88.75
749	283	2	1	18	158	18	0	47	88.75
686	285	2	2	22	152	48	0	50	88.75
581	338	2	2	19	168	38	0	53	88.75
516	346	1	1	19	175	24	0	48	88.75
336	452	2	1	19	165	26	0	46	88.75
10	519	2	1	18	166	39	0	59	88.75
44	587	1	1	18	171	55	0	47	88.75
685	628	2	2	19	160	42	0	51	88.75
548	649	2	1	20	153	21	0	50	88.75
407	664	2	1	19	168	30	0	45	88.75
362	240	1	2	19	173	39	0	58	90
701	248	1	2	20	176	19	0	48	90
450	304	2	2	19	160	68	0	59	90
199	458	2	1	18	170	20	0	48	90
172	522	2	1	19	167	18	0	45	90
308	587	2	1	19	168	28	0	46	90
767	228	1	2	19	175	20	0	43	91.25
168	413	2	1	19	164	38	0	48	91.25
275	651	2	1	20	163	49	0	55	91.25
283	125	2	1	19	158	85	0	31	92.5
602	247	1	1	20	176	58	0	59	92.5
390	359	1	2	19	178	27	0	60	92.5
288	365	2	2	21	167	20	0	51	92.5
401	564	2	2	18	167	14	0	47	92.5
498	614	2	2	22	163	26	0	49	92.5
487	293	1	1	19	175	37	0	33	93.75
448	296	2	2	18	163	48	0	59	93.75
111	705	2	2	19	155	26	0	53	93.75
246	839	2	1	20	167	49	0	51	93.75
321	515	2	2	19	164	48	0	40	95
351	654	2	2	19	154	71	0	50	95
610	270	2	1	21	165	58	0	53	97.5
543	293	1	1	21	180	30	0	58	97.5
333	405	1	1	18	175	26	0	31	98.75
230	411	2	2	20	155	26	0	51	98.75
193	249	1	2	18	173	52	0	55	100
322	486	2	2	19	158	14	1	50	40
106	689	2	1	19	163	46	1	47	45
491	407	2	1	20	164	60	1	38	50
245	805	2	1	19	160	59	1	41	51.25
301	424	1	1	20	177	37	1	41	53.75
389	351	2	1	20	163	54	1	43	58.75
229	346	2	2	18	160	69	1	41	61.25
228	256	2	2	19	170	78	1	59	73.75
444	223	2	2	19	175	26	2	53	35
249	876	2	1	18	145	53	2	56	35
506	200	2	1	20	170	50	2	51	36.25
636	388	1	1	21	180	38	2	56	41.25
278	639	2	1	19	163	59	2	48	42.5
571	192	1	2	21	180	72	2	33	43.75
267	504	2	2	19	166	43	2	42	43.75
618	935	1	2	18	177	65	2	45	46.25
537	202	2	1	19	168	39	2	31	47.5
272	587	2	1	19	175	44	2	42	47.5
255	605	2	1	19	155	39	2	50	47.5
476	981	1	1	20	175	64	2	44	47.5
486	197	2	1	20	168	61	2	55	48.75
122	224	1	1	19	176	14	2	33	48.75
387	152	1	2	19	175	65	2	60	50
630	494	1	2	19	183	16	2	43	50
703	304	1	2	18	182	24	2	48	51.25
129	413	1	2	19	180	52	2	55	51.25
511	421	2	1	19	175	59	2	46	51.25
137	505	2	1	20	156	76	2	58	51.25
237	631	2	2	18	160	36	2	52	51.25
408	786	2	1	19	168	51	2	43	52.5
316	204	2	2	19	158	63	2	59	53.75
424	460	2	1	19	160	33	2	45	53.75
306	530	2	1	19	160	58	2	51	53.75
270	546	2	2	19	158	41	2	53	53.75
590	625	2	1	20	170	57	2	45	53.75
281	3802	2	2	18	160	70	2	46	53.75
142	558	2	1	19	159	39	2	41	55
160	191	2	1	19	168	79	2	31	56.25
523	573	2	2	18	161	57	2	46	56.25
244	796	2	1	19	160	26	2	42	56.25
527	734	1	1	19	175	58	2	44	57.5
617	184	1	2	21	178	55	2	44	58.75
478	188	2	2	20	167	74	2	59	60
714	241	2	1	18	163	25	2	47	60
532	434	1	2	18	185	57	2	51	60
355	1596	2	1	21	165	20	2	59	60
580	305	1	2	19	180	39	2	55	61.25
691	1006	2	1	19	170	80	2	52	61.25
494	270	2	2	19	167	55	2	50	62.5
591	1717	2	1	19	155	42	2	47	62.5
692	430	1	1	20	175	22	2	47	63.75
97	541	2	1	19	160	49	2	46	63.75
417	358	2	1	18	164	84	2	45	73.75
284	182	1	1	20	178	13	3	106	25
415	335	2	1	18	162	78	3	96	32.5
45	590	1	1	18	170	14	3	52	38.75
503	567	2	1	21	160	56	3	47	41.25
371	490	2	1	19	160	51	3	48	42.5
496	464	1	2	19	176	64	3	48	47.5
170	471	2	1	20	163	34	3	42	48.75
611	623	1	1	19	175	50	3	51	48.75
64	358	1	2	19	165	25	3	30	50
198	444	2	2	19	165	43	3	50	50
280	740	2	2	20	165	47	3	50	50
395	484	2	1	19	160	33	3	42	51.25
663	1480	2	2	20	158	53	3	43	51.25
47	656	1	1	21	172	31	3	47	52.5
305	541	1	1	21	169	67	3	56	53.75
117	935	2	2	18	160	73	3	41	53.75
350	641	2	2	19	161	48	3	46	55
670	698	2	2	18	162	74	3	41	55
5	420	2	1	18	160	57	3	47	56.25
46	531	1	1	19	169	67	3	47	56.25
269	553	1	2	19	183	61	3	55	56.25
236	602	2	1	20	162	83	3	45	56.25
469	627	1	2	19	180	63	3	45	56.25
564	1042	1	2	19	179	69	3	46	56.25
613	315	2	1	21	160	51	3	57	57.5
426	506	2	1	19	162	52	3	36	57.5
669	530	2	2	18	170	42	3	48	57.5
226	713	1	1	20	169	46	3	44	57.5
78	499	1	1	19	168	72	3	46	58.75
277	666	2	1	18	158	41	3	47	60
337	344	1	2	19	175	57	3	54	61.25
446	258	1	1	20	185	40	3	60	62.5
290	414	2	1	19	170	91	3	77	62.5
368	451	2	1	19	166	49	3	51	62.5
239	650	2	2	19	160	45	3	56	62.5
470	661	2	2	21	150	42	3	52	62.5
86	766	1	1	19	176	62	3	47	63.75
658	559	2	2	21	165	52	3	52	65
145	639	2	2	19	157	84	3	44	65
320	487	2	1	21	168	84	3	45	66.25
485	506	2	1	20	168	69	3	51	66.25
116	692	2	2	17	157	39	3	48	66.25
252	914	2	2	19	174	52	3	47	70
533	911	1	1	19	176	42	4	49	42.5
563	253	1	1	21	170	66	4	51	45
560	450	1	2	22	182	46	4	50	45
651	606	1	2	20	170	55	4	36	45
410	809	2	1	18	150	35	4	44	47.5
425	496	2	1	18	162	44	4	46	48.75
430	560	2	1	19	168	70	4	46	48.75
648	567	2	2	17	162	50	4	60	48.75
297	446	2	1	18	165	45	4	33	50
203	515	2	1	18	161	33	4	53	50
235	525	2	1	21	153	24	4	54	50
472	1352	2	1	19	166	65	4	50	50
348	623	1	2	20	170	55	4	48	51.25
150	724	2	1	19	172	59	4	47	51.25
716	145	2	2	19	168	52	4	45	52.5
480	159	1	2	19	180	36	4	43	53.75
29	349	1	1	18	165	54	4	59	53.75
289	392	2	1	19	163	77	4	53	53.75
592	477	1	1	19	186	50	4	58	53.75
110	742	2	1	19	158	39	4	44	53.75
164	438	2	1	19	174	65	4	39	55
220	651	2	1	19	168	50	4	52	55
378	658	2	1	20	167	54	4	48	55
313	683	2	2	19	155	48	4	44	55
188	794	2	1	19	158	58	4	41	55
54	835	1	1	21	173	46	4	46	55
402	580	2	1	19	165	72	4	38	56.25
528	980	2	2	18	165	39	4	48	57.5
328	2194	1	1	18	178	73	4	44	57.5
61	213	1	1	18	172	58	4	47	58.75
583	438	1	1	18	175	60	4	45	58.75
370	468	1	2	20	173	62	4	45	58.75
529	789	2	2	20	165	45	4	50	58.75
694	803	2	2	20	160	25	4	45	58.75
641	620	2	2	20	165	68	4	45	61.25
629	1009	1	2	20	177	52	4	60	61.25
256	205	1	1	19	180	67	4	30	62.5
196	404	1	2	20	170	26	4	46	62.5
114	819	2	1	18	156	64	4	45	63.75
458	410	1	2	19	175	37	4	57	65
291	426	2	2	18	163	48	5	49	47.5
214	638	2	2	20	158	41	5	59	47.5
467	577	1	1	20	160	52	5	53	53.75
473	763	2	1	19	164	44	5	41	56.25
573	274	1	2	20	180	30	5	59	66.25
435	622	2	1	19	158	76	5	38	71.25
614	263	1	1	18	180	91	6	87	28.75
449	288	1	1	18	173	70	6	79	32.5
662	810	2	1	19	167	61	6	78	32.5
381	684	2	1	19	170	75	6	43	37.5
619	296	1	1	19	183	59	6	38	40
379	675	2	1	20	162	26	6	48	40
676	371	2	1	20	168	45	6	59	41.25
98	558	2	2	17	163	67	6	50	41.25
167	451	2	1	19	163	71	6	43	45
175	538	2	1	19	165	56	6	43	45
542	349	1	2	22	175	29	6	48	47.5
171	474	2	1	18	167	42	6	48	48.75
608	220	1	2	19	178	50	6	60	50
287	349	1	1	21	175	40	6	35	50
675	378	2	1	21	159	76	6	60	50
643	661	1	2	18	171	46	6	47	50
241	736	2	1	18	165	65	6	43	50
357	1394	2	1	20	162	41	6	52	50
258	227	2	1	18	161	52	6	60	51.25
598	245	2	2	19	164	42	6	47	51.25
463	525	1	1	19	173	46	6	43	51.25
177	620	2	1	19	158	52	6	47	51.25
550	669	2	1	19	166	46	6	46	51.25
57	1147	1	2	18	175	55	6	46	51.25
565	467	2	1	19	170	82	6	47	52.5
266	492	2	1	19	165	80	6	45	52.5
16	593	2	2	18	167	52	6	44	52.5
377	654	1	2	19	170	45	6	43	52.5
153	755	2	2	18	159	30	6	49	52.5
671	305	2	1	19	165	52	6	52	53.75
334	410	1	2	19	176	45	6	58	53.75
234	477	2	1	19	160	68	6	45	53.75
345	587	2	1	19	163	17	6	41	53.75
212	609	2	1	20	165	44	6	43	53.75
19	629	2	2	18	160	38	6	45	53.75
147	665	1	2	19	183	38	6	54	53.75
21	668	2	2	18	166	64	6	46	53.75
474	836	2	2	19	170	37	6	54	53.75
118	951	2	1	19	165	33	6	47	53.75
534	338	1	1	20	180	60	6	55	55
130	414	1	2	18	168	48	6	44	55
292	418	2	2	19	160	54	6	48	55
201	495	1	1	19	177	63	6	42	55
374	583	2	1	18	160	52	6	50	55
17	628	2	1	18	171	88	6	49	55
152	753	2	2	20	168	57	6	45	55
119	986	2	1	19	165	64	6	46	55
385	1010	1	1	21	165	39	6	43	55
386	1575	2	2	19	161	71	6	44	55
159	226	1	2	20	175	39	6	57	56.25
286	266	1	2	20	174	49	6	57	56.25
66	399	1	1	18	175	34	6	47	56.25
635	441	2	1	19	160	55	6	45	56.25
625	476	1	1	20	185	40	6	37	56.25
422	476	2	1	19	168	36	6	48	56.25
396	515	2	2	18	162	15	6	44	56.25
102	631	2	1	18	155	71	6	54	56.25
103	648	2	2	19	165	74	6	38	56.25
687	775	1	1	20	163	45	6	56	56.25
391	417	1	1	18	175	61	6	55	57.5
369	464	2	2	19	164	33	6	52	57.5
268	486	2	1	20	170	35	6	36	57.5
339	490	2	2	19	160	61	6	49	57.5
99	525	2	2	19	162	58	6	54	57.5
397	545	2	2	19	160	77	6	60	57.5
403	656	2	2	18	158	42	6	45	57.5
148	668	2	1	19	160	37	6	52	57.5
53	699	1	1	19	170	53	6	45	57.5
136	490	2	2	20	150	69	6	42	58.75
341	501	2	2	17	158	67	6	48	58.75
9	522	2	1	18	164	69	6	47	58.75
205	542	2	1	19	166	46	6	55	58.75
372	564	2	2	18	165	67	6	50	58.75
373	584	2	1	19	170	65	6	47	58.75
502	777	2	2	20	170	60	6	42	58.75
640	1054	1	1	20	173	54	6	48	58.75
11	535	2	1	18	173	71	6	51	60
400	556	1	2	18	183	49	6	38	60
601	232	2	2	19	165	71	6	32	61.25
544	540	2	1	21	170	79	6	47	61.25
80	652	1	1	18	170	68	6	44	61.25
725	795	2	2	18	163	73	6	58	61.25
331	154	1	1	20	179	36	6	43	62.5
521	537	1	1	20	165	39	6	46	62.5
406	675	2	2	19	165	65	6	43	62.5
92	134	2	1	19	165	54	6	49	63.75
593	277	1	1	20	175	52	6	57	63.75
125	302	2	1	19	155	64	6	60	63.75
631	638	2	1	20	160	58	6	45	63.75
471	639	1	2	20	173	29	6	47	63.75
25	740	2	2	18	160	55	6	50	63.75
654	178	1	2	19	175	41	6	41	65
259	324	1	2	18	170	43	6	58	65
457	410	1	1	19	165	78	6	60	66.25
121	2078	2	1	18	161	84	6	47	66.25
6	445	2	2	18	164	71	6	45	70
578	196	1	1	22	175	65	6	60	71.25
311	643	2	1	18	164	70	6	58	73.75
638	149	2	1	20	170	75	6	52	78.75
126	315	2	1	19	158	67	6	41	82.5
628	520	1	1	20	180	91	8	100	25
553	402	1	1	20	170	44	8	50	41.25
24	671	2	2	17	168	43	8	51	42.5
135	473	2	2	19	162	44	8	48	45
76	521	1	2	19	166	39	8	57	45
690	870	1	1	19	172	39	8	45	45
218	651	2	1	20	158	59	8	49	46.25
356	2891	1	1	19	173	67	8	43	46.25
43	570	1	1	20	171	41	8	43	47.5
566	566	2	1	18	160	80	8	51	48.75
624	378	2	1	18	170	60	8	47	50
93	260	2	1	18	162	82	8	58	51.25
569	215	1	1	21	180	42	8	30	52.5
642	298	1	2	20	170	53	8	51	52.5
504	374	1	1	19	186	66	8	45	52.5
48	664	1	1	19	163	50	8	46	52.5
23	679	2	1	19	171	81	8	49	52.5
672	835	2	1	20	160	77	8	42	52.5
317	853	2	1	18	172	39	8	44	52.5
649	1064	1	2	21	177	58	8	46	52.5
517	461	2	1	18	157	27	8	31	53.75
8	471	2	1	19	163	91	8	93	53.75
647	518	2	1	23	165	65	8	34	53.75
375	609	2	1	19	163	40	8	57	53.75
340	503	2	2	20	166	44	8	58	55
655	262	2	1	19	172	87	8	50	56.25
428	529	2	2	19	165	50	8	59	56.25
108	723	2	2	19	167	47	8	52	57.5
242	776	2	2	18	160	54	8	49	57.5
250	891	2	1	18	172	70	8	47	57.5
392	403	2	2	20	170	75	8	47	58.75
70	437	1	1	18	173	56	8	43	58.75
13	572	2	1	18	168	57	8	49	58.75
254	671	2	1	19	163	49	8	47	58.75
515	957	2	2	19	160	62	8	45	58.75
94	358	2	2	18	172	70	8	48	60
310	623	2	2	18	162	48	8	58	61.25
2	353	2	1	18	161	52	8	55	62.5
120	1038	2	2	18	156	72	8	42	66.25
217	651	2	1	18	160	38	8	47	67.5
549	161	2	1	19	170	42	9	85	26.25
367	436	1	1	23	178	51	9	45	41.25
577	174	1	2	20	186	89	9	59	46.25
27	879	2	2	18	165	67	9	48	46.25
603	298	1	1	20	187	57	9	58	48.75
55	900	1	1	19	175	68	9	46	48.75
526	1101	1	1	21	179	48	9	41	48.75
124	266	2	1	18	160	26	9	52	50
632	280	1	2	21	175	65	9	45	50
210	575	2	1	19	164	53	9	44	50
708	143	2	2	19	162	46	9	45	51.25
434	614	2	1	19	162	86	9	43	51.25
156	988	2	1	19	160	44	9	49	52.5
59	1364	1	1	18	170	36	9	50	52.5
519	165	1	1	18	173	69	9	48	53.75
165	443	2	1	19	162	39	9	48	53.75
394	476	1	1	19	175	44	9	56	53.75
585	297	2	2	19	178	72	9	58	55
211	592	2	1	18	160	62	9	42	55
50	728	1	2	19	172	43	9	45	55
557	336	2	1	18	167	80	9	51	56.25
12	571	2	1	18	170	77	9	43	56.25
711	137	1	2	18	176	53	9	58	57.5
95	436	2	1	18	155	51	9	58	57.5
354	1563	2	1	20	165	76	9	41	57.5
101	608	2	2	18	162	54	9	48	60
51	767	1	1	19	167	44	9	51	60
96	440	2	1	19	156	47	9	55	62.5
412	370	1	2	19	170	48	9	55	71.25
200	465	2	2	20	164	48	10	71	45
380	663	2	1	19	175	74	10	98	46.25
233	459	2	2	20	169	60	10	91	50
623	496	1	1	19	185	77	10	66	51.25
174	541	2	2	18	161	45	10	95	51.25
157	1015	2	1	19	155	74	10	91	51.25
383	573	2	2	19	169	33	10	96	53.75
609	574	1	2	20	185	49	10	92	53.75
645	613	2	1	20	163	78	10	63	53.75
589	350	2	2	18	163	72	10	92	55
247	713	2	1	18	165	67	10	103	55
243	798	2	1	19	150	43	10	89	55
559	664	2	1	20	167	73	10	96	56.25
596	649	2	2	18	160	66	10	43	57.5
433	600	2	2	19	168	60	10	112	58.75
151	741	2	2	21	152	24	10	78	58.75
723	325	2	2	19	165	63	10	98	60
489	585	2	2	19	175	75	10	82	63.75
209	572	2	1	18	155	71	10	96	65
689	279	2	1	21	156	89	10	73	91.25
514	366	2	1	20	170	52	12	90	27.5
572	230	1	2	22	170	78	12	96	31.25
423	484	2	2	19	165	67	12	85	36.25
293	434	1	2	19	174	45	12	92	38.75
579	469	1	1	21	182	36	12	93	41.25
413	678	2	1	20	167	61	12	99	41.25
742	150	1	2	21	175	52	12	74	43.75
518	158	2	1	19	165	34	12	80	45
26	820	2	2	18	170	76	12	72	45
483	135	1	1	21	181	71	12	58	46.25
464	448	2	2	20	160	13	12	87	46.25
132	453	2	1	19	167	73	12	96	47.5
447	302	1	2	19	170	25	12	117	48.75
646	594	1	1	18	181	13	12	106	48.75
733	717	2	1	18	173	74	12	93	48.75
91	1298	1	2	18	178	61	12	72	48.75
595	143	1	1	20	173	62	12	74	50
539	418	1	2	20	179	52	12	105	50
634	505	1	1	20	185	53	12	83	50
143	531	1	2	21	165	76	12	85	50
536	1090	1	2	18	165	26	12	102	50
586	514	2	1	20	168	74	12	102	51.25
342	525	2	1	20	160	37	12	97	51.25
18	583	2	2	18	158	72	12	94	51.25
376	618	2	2	19	164	65	12	106	51.25
668	623	2	2	18	157	72	12	95	51.25
683	322	2	1	20	160	72	12	94	52.5
3	373	2	1	19	170	74	12	82	52.5
41	478	1	1	19	171	45	12	104	52.5
451	323	1	1	21	178	34	12	91	53.75
657	422	1	1	21	180	59	12	99	53.75
525	547	2	1	19	158	59	12	102	53.75
399	594	2	2	19	160	36	12	97	53.75
20	628	2	2	18	170	58	12	95	53.75
512	679	2	1	19	180	53	12	96	53.75
382	710	2	2	18	163	48	12	101	53.75
439	723	2	1	19	162	47	12	81	53.75
158	1134	2	2	19	168	61	12	96	53.75
202	507	1	1	19	170	44	12	82	55
405	688	2	1	19	170	67	12	105	55
452	334	1	2	18	175	47	12	92	56.25
594	367	2	2	18	172	76	12	89	56.25
398	541	2	1	19	164	72	12	102	56.25
429	550	2	2	18	163	55	12	103	56.25
307	554	2	2	20	161	88	12	103	56.25
679	648	2	1	19	169	75	12	96	56.25
621	167	1	2	21	168	57	12	108	57.5
555	415	2	1	19	172	74	12	90	57.5
459	417	1	2	20	178	67	12	91	57.5
155	839	2	1	19	163	60	12	100	57.5
501	604	2	1	19	168	91	12	90	58.75
216	617	2	1	19	161	55	12	96	58.75
440	752	2	2	20	156	51	12	97	58.75
7	493	2	1	18	162	76	12	100	60
184	690	2	1	18	155	78	12	87	60
314	701	2	1	19	158	60	12	87	60
123	256	1	2	18	173	58	12	92	62.5
295	441	2	1	21	164	69	12	86	62.5
206	540	1	2	19	165	52	12	77	62.5
744	508	2	2	17	164	78	12	75	63.75
204	530	2	2	18	160	41	12	103	63.75
681	404	2	1	22	165	67	12	78	65
65	386	1	1	19	185	69	12	71	66.25
419	461	2	1	19	172	62	12	75	66.25
432	577	2	1	18	176	70	12	70	66.25
107	704	2	1	19	158	76	12	71	66.25
558	552	2	2	18	165	75	12	51	67.5
484	133	1	1	20	175	68	12	46	73.75
319	361	1	1	24	172	78	15	81	27.5
582	737	1	1	20	174	32	15	94	38.75
454	384	1	1	20	178	56	15	93	46.25
731	716	2	1	19	166	72	15	101	51.25
128	389	1	1	19	171	84	15	93	53.75
411	594	2	1	19	152	18	15	80	55
674	445	2	2	19	155	51	15	83	56.25
637	628	1	1	22	175	13	15	103	56.25
661	508	2	2	22	160	73	15	96	57.5
303	439	2	1	18	158	52	15	84	58.75
384	818	1	2	20	180	36	15	95	60
327	1304	2	1	18	172	69	15	93	62.5
144	602	2	2	18	168	88	15	56	67.5
352	660	2	1	18	161	50	16	92	41.25
442	782	2	1	19	160	58	16	97	43.75
197	434	1	2	19	173	49	16	69	47.5
298	470	1	1	19	170	23	16	86	50
622	1398	1	2	22	176	29	16	88	50
315	715	2	1	19	162	65	16	98	51.25
667	687	2	1	19	168	59	16	89	52.5
682	861	2	1	21	160	55	16	97	53.75
194	275	1	2	18	180	66	16	90	55
680	576	2	1	19	160	62	16	92	55
83	502	1	2	18	165	65	16	85	56.25
344	568	2	2	20	158	24	16	70	57.5
141	527	2	1	18	165	79	16	91	60
279	701	2	2	20	165	42	16	96	60
72	457	1	1	18	176	82	16	95	63.75
600	225	1	2	19	173	65	18	86	41.25
215	631	2	1	18	160	59	18	95	45
349	628	2	2	19	165	52	18	87	46.25
227	2490	1	2	19	173	65	18	87	46.25
650	1471	1	2	20	180	66	18	84	47.5
709	135	1	2	19	186	48	18	104	48.75
575	411	1	1	20	180	28	18	105	48.75
208	565	2	2	18	165	73	18	86	48.75
347	259	1	1	19	180	52	18	59	50
271	567	2	2	20	160	25	18	89	50
276	657	2	1	18	158	65	18	104	50
561	669	1	1	20	175	52	18	77	50
253	992	2	1	19	159	51	18	103	50
717	133	1	1	20	181	53	18	102	51.25
707	134	1	2	18	184	47	18	101	51.25
750	154	2	1	18	162	52	18	106	51.25
706	253	1	2	19	180	54	18	106	51.25
492	295	1	2	20	183	67	18	104	51.25
332	320	1	2	19	182	51	18	92	51.25
620	354	1	2	20	180	52	18	98	51.25
207	561	2	2	18	165	70	18	91	51.25
109	662	2	1	19	168	76	18	91	51.25
710	190	2	2	18	163	51	18	90	52.5
541	616	2	1	19	165	70	18	101	52.5
353	674	2	2	20	155	44	18	91	52.5
182	627	2	2	20	163	74	18	91	53.75
186	735	2	2	19	162	59	18	98	53.75
154	757	2	2	20	176	84	18	94	53.75
587	392	2	1	18	164	78	18	68	55
752	135	1	2	19	188	52	18	90	56.25
746	156	2	2	18	161	52	18	101	56.25
554	199	1	2	20	184	66	18	90	56.25
751	202	1	2	19	170	52	18	97	56.25
724	144	2	2	19	160	52	18	103	57.5
745	164	1	2	19	184	51	18	103	57.5
112	795	2	1	18	163	64	18	107	57.5
556	256	1	2	19	175	71	18	89	58.75
509	295	1	2	20	182	44	18	90	58.75
409	781	2	2	20	162	55	18	95	58.75
90	1046	1	1	18	175	75	18	99	58.75
58	1299	1	1	20	173	46	18	80	58.75
740	120	1	2	18	183	52	18	104	60
761	132	1	2	19	173	52	18	104	60
192	182	1	2	19	178	53	18	90	60
768	134	2	2	18	160	53	18	109	61.25
427	553	2	1	19	159	79	18	94	61.25
437	645	2	1	19	164	62	18	85	61.25
741	125	2	2	19	163	52	18	83	62.5
769	129	1	2	18	178	54	18	82	62.5
764	128	1	1	18	182	53	18	85	65
304	533	1	2	19	175	83	18	48	70
508	173	1	2	20	180	72	18	80	75
393	438	1	2	18	176	61	20	96	47.5
443	194	1	2	19	177	64	20	46	50
274	628	2	2	19	163	73	20	92	50
163	398	2	2	19	159	53	20	90	53.75
465	548	2	1	20	160	46	20	94	53.75
468	555	1	2	21	167	28	20	90	53.75
546	156	1	1	18	186	53	20	101	55
343	547	2	2	18	167	56	20	99	57.5
52	810	1	1	18	180	62	20	79	58.75
364	263	1	1	18	173	65	20	90	60
73	462	1	2	18	168	51	20	89	60
584	454	2	2	18	170	67	20	75	66.25
325	514	1	2	19	180	61	24	87	31.25
462	523	2	2	19	152	65	24	90	43.75
626	132	1	2	20	176	41	24	60	45
460	405	2	2	20	163	65	24	90	45
324	563	2	2	18	163	33	24	105	45
416	282	2	1	19	160	77	24	98	47.5
35	497	1	1	20	183	57	24	80	47.5
535	707	1	2	19	173	45	24	87	47.5
189	822	2	1	19	163	52	24	108	47.5
453	329	2	2	18	151	59	24	60	48.75
67	402	1	1	18	178	51	24	90	48.75
660	327	2	2	21	158	65	24	116	50
264	450	2	2	19	163	52	24	97	50
15	607	2	1	19	167	68	24	85	51.25
262	396	2	1	18	159	57	24	69	52.5
673	832	2	2	20	158	63	24	90	52.5
28	905	2	1	19	167	78	24	103	52.5
34	493	1	1	18	172	50	24	100	53.75
104	662	2	2	18	160	69	24	106	53.75
115	737	2	1	18	158	52	24	108	53.75
190	925	2	1	19	162	55	24	99	53.75
75	514	1	2	17	182	61	24	108	55
79	628	1	1	18	183	50	24	99	55
475	893	2	2	19	167	68	24	90	55
522	977	2	2	19	166	84	24	98	55
552	263	1	1	20	170	73	24	71	56.25
4	373	2	1	18	175	55	24	81	56.25
36	514	1	1	20	180	50	24	98	56.25
436	629	2	1	18	160	59	24	91	56.25
607	357	1	1	19	185	57	24	70	57.5
294	445	1	1	21	160	63	24	107	57.5
466	569	1	2	19	160	35	24	102	57.5
68	413	1	1	21	174	62	24	93	58.75
138	498	2	1	18	155	41	24	91	58.75
181	670	1	2	19	183	28	24	107	58.75
441	820	2	2	19	163	57	24	87	58.75
302	473	1	1	20	172	77	24	96	60
323	506	1	1	22	185	54	24	50	61.25
251	881	2	1	19	145	34	24	83	61.25
461	427	1	2	19	178	58	24	97	62.5
404	611	1	1	19	178	20	24	94	62.5
338	484	2	2	19	154	39	24	75	63.75
335	440	1	1	18	172	65	24	89	65
659	863	1	2	20	170	76	24	86	66.25
666	556	2	2	18	170	64	24	58	67.5
77	326	1	1	18	171	69	24	49	71.25
346	594	2	2	18	165	55	27	59	45
85	496	1	1	19	174	38	27	68	46.25
105	680	2	1	18	162	77	27	74	50
330	182	1	2	19	174	63	27	66	55
223	684	1	2	19	180	65	27	83	56.25
100	562	2	1	18	158	55	27	75	57.5
71	442	1	1	18	178	78	27	106	61.25
421	471	2	1	19	163	88	30	70	55
225	756	2	1	20	160	60	30	88	56.25
665	425	1	2	20	181	52	30	74	61.25
606	163	1	1	20	170	42	30	54	62.5
388	303	1	2	16	178	61	30	43	70
479	308	2	1	20	162	24	32	69	53.75
261	391	2	2	19	167	44	32	73	53.75
195	373	2	2	18	168	69	32	100	55
84	702	1	2	19	167	44	32	67	56.25
358	7136	1	1	19	176	68	32	88	57.5
42	605	1	1	18	175	78	32	70	60
570	200	1	1	22	175	58	32	66	61.25
173	527	2	2	18	165	38	32	83	61.25
495	141	2	1	20	166	67	32	44	71.25
69	423	1	1	18	172	13	36	80	42.5
488	643	1	2	19	170	65	36	60	43.75
185	709	2	2	19	160	44	36	94	43.75
455	370	1	2	18	178	47	36	70	46.25
490	365	1	1	20	175	40	36	72	47.5
183	686	2	1	19	164	34	36	92	47.5
513	260	1	1	20	180	26	36	72	50
309	573	2	2	20	163	72	36	89	50
62	267	1	1	19	171	62	36	58	53.75
14	567	2	1	18	168	70	36	88	53.75
166	440	1	2	19	185	91	36	81	55
273	613	1	1	18	183	65	36	88	55
89	910	1	1	18	178	63	36	86	56.25
231	435	1	1	20	165	66	36	82	57.5
32	451	1	1	18	173	59	36	89	60
547	367	2	2	18	164	62	36	79	63.75
39	520	1	1	18	171	44	36	77	65
431	583	2	1	18	161	79	36	81	65
616	544	1	1	18	173	89	40	70	48.75
131	442	2	1	19	158	84	40	67	62.5
219	643	2	2	18	171	60	45	89	57.5
693	485	1	2	19	180	80	48	90	28.75
507	149	1	1	22	185	38	48	86	31.25
146	663	1	2	18	170	66	48	86	32.5
597	234	1	1	21	178	63	48	73	33.75
88	730	1	1	19	185	75	48	86	35
40	531	1	1	18	176	47	48	75	36.25
30	386	1	1	18	170	64	48	73	37.5
538	822	2	2	20	175	78	48	93	37.5
531	877	1	1	19	180	49	48	87	38.75
500	600	1	2	20	178	49	48	75	40
191	437	2	2	19	163	68	48	68	41.25
82	695	1	1	19	170	27	48	78	43.75
366	409	1	2	19	180	58	48	63	46.25
127	296	2	2	19	168	48	48	60	51.25
705	232	2	1	19	165	83	48	72	58.75
74	268	1	1	18	178	91	48	83	58.75
695	213	1	1	18	178	80	48	67	60
633	288	1	1	20	170	76	48	69	60
652	1154	1	1	18	165	64	48	89	61.25
700	172	2	1	20	164	86	48	65	62.5
696	197	2	1	20	163	86	48	65	62.5
574	187	1	1	20	175	62	48	64	75
63	255	1	1	19	171	76	48	44	75
726	188	2	1	20	164	86	60	108	25
720	436	2	1	20	169	84	60	109	25
721	841	2	1	19	162	91	60	105	25
604	252	1	2	21	183	76	60	113	26.25
688	696	2	2	22	160	57	60	110	38.75
318	338	1	2	19	171	63	60	103	40
56	989	1	1	21	181	53	60	103	40
545	683	2	1	19	160	60	60	105	45
562	391	1	2	22	172	61	60	106	47.5
664	433	2	1	19	160	47	60	102	47.5
698	170	1	1	19	181	84	64	104	25
38	491	1	1	20	179	67	64	107	25
161	199	1	1	19	178	89	64	119	26.25
326	414	1	1	21	182	61	64	96	41.25
87	873	1	2	18	176	71	64	105	41.25
31	424	1	1	18	170	52	64	107	45
60	161	1	1	18	180	66	64	105	46.25
530	162	2	1	20	168	58	75	105	48.75
482	408	2	1	18	171	65	75	102	48.75
736	134	2	1	19	170	88	80	106	25
770	138	2	1	19	170	89	80	105	25
737	139	1	1	20	177	85	80	106	25
759	148	1	1	19	178	89	80	106	25
760	149	2	1	18	161	91	80	106	25
754	160	1	1	20	180	91	80	106	25
753	165	2	1	18	165	88	80	106	25
715	165	1	1	19	185	84	80	102	25
702	167	1	1	19	179	87	80	109	25
713	169	2	1	19	160	87	80	105	25
718	218	1	1	20	177	83	80	106	25
748	241	2	1	19	160	85	80	106	25
747	196	1	1	19	176	84	80	108	26.25
766	197	1	1	20	179	88	80	106	26.25
656	310	2	1	20	159	88	80	113	27.5
704	477	1	1	20	176	79	80	104	27.5
684	188	2	2	22	165	61	80	101	31.25
33	475	1	1	19	173	75	80	105	32.5
499	541	1	2	20	181	71	80	106	33.75
520	435	1	1	20	178	49	80	114	45
732	166	1	1	19	182	86	100	105	25
763	186	2	1	19	166	88	100	106	25
743	273	2	1	19	164	91	100	108	25
729	366	1	1	20	179	85	100	106	25
728	402	2	1	19	162	84	100	106	25
712	198	1	1	20	170	84	100	98	26.25
300	484	1	2	19	178	75	100	108	27.5
